# Supplementary material for: Chemical Epigenetic Regulation Secondary Metabolites Derived from Aspergillus sydowii DL1045 with Inhibitory Activities for Protein Tyrosine Phosphatases
Source: Molecules. 2024 Jan 31;29(3):670. doi: 10.3390/molecules29030670 (PMC10856041; doi:10.3390/molecules29030670)
Supplement: Supplementary file 1 [file molecules-29-00670-s001.zip]

Archive with 1 entries (1 files):
- molecules-2783361-SM.pdf
